# Supplementary material for: An AHP-ME-IOWA Model for Assessing National Space Technology Scientific and Technological Strength: A Case Study of the United States
Source: Entropy (Basel). 2025 Nov 6;27(11):1141. doi: 10.3390/e27111141 (PMC12651672; doi:10.3390/e27111141)
Supplement: Supplementary file 1 [file entropy-27-01141-s001.zip]

Archive with 1 entries (1 files):
- entropy-3923039-supplementary.pdf
